# Supplementary material for: Development of Inhalable ATRA-Loaded PLGA Nanoparticles as Host-Directed Immunotherapy against Tuberculosis
Source: Pharmaceutics. 2022 Aug 21;14(8):1745. doi: 10.3390/pharmaceutics14081745 (PMC9415714; doi:10.3390/pharmaceutics14081745)
Supplement: Supplementary file 1 [file pharmaceutics-14-01745-s001.zip]

Archive with 1 entries (1 files):
- pharmaceutics-1859930-supplementary.pdf
